# Supplementary material for: Genomic Epidemiology and Antimicrobial Susceptibility Profile of Enterotoxigenic Escherichia coli From Outpatients With Diarrhea in Shenzhen, China, 2015–2020
Source: Front Microbiol. 2021 Oct 28;12:732068. doi: 10.3389/fmicb.2021.732068 (PMC8581654; doi:10.3389/fmicb.2021.732068)
Supplement: Supplementary file 2 [file Table_1.xlsx]

## Sheet: Table
Supplementary Table 1. List of the 106 Shenzhen ETEC isolates included in the study.
Isolates	Year	Phylogroup	Lineage	Serotype	Sequence type	Enterotoxins	Enterotoxin variant	Colonization factors	Non-classic virulence genes	Plasmid incompatibility groups	Accession
E15005	2015	E	L7	O169:H41	ST182	STp	STa5	CS6	leoA, tia, clyA, yghJ, astA	FII, FIB	SRR14868299
E15006	2015	B1	L8	O148:H28	ST94	STh	STa7	CS6+CS21	clyA, astA	FII, FIB	SRR14868298
E15007	2015	E	L7	O167:H41	ST3930	STp	STa5	CS6	clyA, yghJ, astA	FII, FIB	SRR14868281
E15009	2015	A	L11	O159:H34	ST218	STh	STa3/4		etpA, clyA, yghJ, astA	FII	SRR14868270
E15034	2015	D	L-N1	O15:H18	ST69	STh	STa7		etpA, clyA, eatA, yghJ, irp2, fyuA	FII	SRR14868259
E15037	2015	E	L7	O169:H41	ST182	STp	STa5	CS6	clyA, yghJ, astA	FII, FIB	SRR14868248
E15038	2015	A	L11	O159:H43	ST3153	STh	STa3/4		etpA, clyA, yghJ, astA	FII, I1	SRR14868237
E15039	2015	A	L4	O25:H16	ST1491	LT	LT17	CS6+CS21	clyA, eatA, yghJ	FII, FIB	SRR14868226
E15052	2015	A	L4	O25:H16	ST1491	LT	LT17	CS6+CS21	clyA, eatA, yghJ	FII, FIB	SRR14868215
E15056	2015	A	L11	O159:H34	ST218	STh	STa3/4		etpA, clyA, yghJ, astA	FII	SRR14868204
E15057	2015	A	L11	O159:H34	ST218	STh	STa3/4		etpA, clyA, yghJ, astA	FII, B/O/K/Z	SRR14868297
E15058	2015	A	L11	O159:H34	ST218	STh	STa3/4		etpA, clyA, yghJ, astA	FII, B/O/K/Z	SRR14868290
E15059	2015	A	L11	O159:H34	ST218	STh	STa3/4		etpA, clyA, yghJ, astA	FII, B/O/K/Z	SRR14868289
E15060	2015	A	L4	O25:H16	ST1491	LT	LT17	CS6+CS21	clyA, eatA, yghJ	FII, FIB	SRR14868288
E15064	2015	A	L11	O159:H34	ST218	STh	STa3/4		etpA, clyA, yghJ, astA	FII, B/O/K/Z	SRR14868287
E16034	2016	A	L11	O159:H34	ST218	STh	STa3/4		etpA, clyA, yghJ, astA	FII, I1	SRR14868286
E16035	2016	A	L2/4	O6:H16	ST48	STh	STa3/4	CS21	etpA, clyA, yghJ, astA	FII, FIB	SRR14868285
E16070	2016	B1	L19	O29:H12	ST155	LT	LT15		clyA, yghJ	FII, FIB	SRR14868284
E16071	2016	A	L11	O159:H43	ST3153	STh	STa3/4		etpA, clyA, yghJ, astA	FII, I1	SRR14868283
E16085	2016	A	L11	O159:H34	ST218	STh	STa3/4		etpA, clyA, yghJ, astA	FII	SRR14868282
E16088	2016	A	L11	O159:H34	ST218	STh	STa3/4		etpA, clyA, yghJ, astA	FII	SRR14868280
E17072	2017	A	L11	O159:H34	ST218	STh	STa3/4		etpA, clyA, yghJ, astA	FII	SRR14868279
E17074	2017	A	L11	O159:H34	ST218	STh	STa3/4		etpA, clyA, yghJ, astA	FII	SRR14868278
E17076	2017	A	L2/4	O6:H16	ST48	STh	STa3/4	CS21	etpA, clyA, yghJ, astA	FII, FIB, I1	SRR14868277
E17077	2017	A	L2/4	O6:H16	ST48	STh	STa3/4	CS21	etpA, clyA, yghJ, astA	FII, FIB, I1	SRR14868276
E17078	2017	B1	L18	O159:H34	ST1490	STp	STa5	CS6+CS23	clyA, eatA, yghJ, astA	FII, FIB	SRR14868275
E17088	2017	B1	L19	O153:H12	ST155	STh	STa3/4		etpA, clyA, yghJ, astA	FII	SRR14868274
E17089	2017	B1	L5	O159:H20	ST2040	STh	STa3/4		etpA, clyA, yghJ, astA	FII, B/O/K/Z	SRR14868273
E17090	2017	A	L1	O6:H16	ST6955	STh+LT	STa3/4+ LT20	CS1+CS3+CS21	tia, etpA, cexE, clyA, eatA, yghJ, astA	FII, FIB, I1, B/O/K/Z	SRR14868272
E17092	2017	D	L-N1	O15:H18	ST69	STh	STa7	CS21	etpA, clyA, eatA, yghJ, irp2, fyuA	FII, FIB	SRR14868271
E17113	2017	A	L4	O25:H16	ST1491	LT	LT17	CS6+CS21	clyA, eatA, yghJ	FII, FIB, I1	SRR14868269
E17115	2017	A	L2/4	O6:H16	ST48	STh	STa3/4	CS21	etpA, clyA, yghJ, astA	FII, FIB, I1	SRR14868268
E17116	2017	A	L11	O159:H34	ST218	STh	STa3/4		etpA, clyA, yghJ, astA	FII	SRR14868267
E17119	2017	B1	L5	O159:H20	ST2040	STh	STa3/4		etpA, clyA, yghJ, astA	FII, B/O/K/Z	SRR14868266
E17120	2017	A	L2/4	O6:H16	ST48	STh	STa3/4	CS21	etpA, clyA, yghJ, astA	FII, FIB, I1, B/O/K/Z	SRR14868265
E18027	2018	A	L2/4	O6:H16	ST48	STh	STa3/4	CS21	etpA, clyA, yghJ, astA	FII, FIB, I1	SRR14868264
E18031	2018	A	L2/4	O6:H16	ST48	STh	STa3/4	CS21	etpA, clyA, yghJ, astA	FII, FIB	SRR14868263
E18046	2018	E	L7	O169:H41	ST182	STp	STa5	CS6	leoA, tia, clyA, yghJ, astA	FII, FIB	SRR14868262
E18048	2018	A	L4	O25:H16	ST1491	LT	LT17	CS6+CS21	clyA, eatA, yghJ	FII, FIB	SRR14868261
E18054	2018	A	L2/4	O6:H16	ST48	STh	STa3/4	CS21	etpA, clyA, yghJ, astA	FII, FIB, I1	SRR14868260
E18060	2018	A	L11	O159:H34	ST218	STh	STa3/4		etpA, clyA, yghJ, astA	FII	SRR14868258
E18061	2018	A	L4	O25:H16	ST1491	LT	LT17	CS6+CS21	clyA, eatA, yghJ	FII, FIB, B/O/K/Z	SRR14868257
E18062	2018	A	L2/4	O6:H16	ST48	STh	STa3/4	CS21	etpA, clyA, yghJ, astA	FII, FIB, I1	SRR14868256
E18063	2018	E	L7	O169:H41	ST182	STp	STa5	CS6	leoA, tia, clyA, yghJ, astA	FII, FIB	SRR14868255
E18066	2018	A	L2/4	O6:H16	ST48	STh	STa3/4	CS21	etpA, clyA, yghJ, astA	FII, FIB, I1	SRR14868254
E18069	2018	A	L2/4	O6:H16	ST48	STh	STa3/4	CS21	etpA, clyA, yghJ, astA	FII, FIB, I1	SRR14868253
E18070	2018	A	L11	O159:H34	ST218	STh	STa3/4		etpA, clyA, yghJ, astA	FII, B/O/K/Z	SRR14868252
E18076	2018	B1	L17	O27:H7	ST316	STp	STa5	CS6	clyA, yghJ	FII, FIB	SRR14868251
E18077	2018	B1	L18	O23:H16	ST-	LT	LT29		clyA, yghJ, irp2, fyuA	FII, FIB	SRR14868250
E18078	2018	A	L2/4	O6:H16	ST48	STh	STa3/4	CS21	etpA, clyA, yghJ, astA	FII, FIB, I1	SRR14868249
E18080	2018	A	L4	O25:H16	ST1491	LT	LT17	CS6+CS21	clyA, eatA, yghJ	FII, FIB	SRR14868247
E18082	2018	B1	L5	O159:H20	ST2040	STh	STa3/4		etpA, clyA, yghJ, astA	FII, B/O/K/Z	SRR14868246
E18083	2018	B1	L8	O148:H28	ST94	STh	STa7	CS6+CS21	clyA, astA	FII, FIB	SRR14868245
E18085	2018	B1	L8	O148:H28	ST94	STh	STa7	CS6+CS21	clyA, astA	FII, FIB	SRR14868244
E18087	2018	A	L2/4	O6:H16	ST48	STp	STa1		etpA, clyA, eatA, yghJ, astA	FII, I1, N	SRR14868243
E18090	2018	A	L2	O6:H16	ST4	STh+LT	STa3/4+ LT20	CS2+CS3+CS21	etpA, clyA, eatA, yghJ, astA	FII, FIB	SRR14868242
E18091	2018	E	L7	O169:H41	ST182	STp	STa5	CS6	clyA, yghJ, astA	FII, FIB	SRR14868241
E18092	2018	A	L11	O159:H34	ST218	STh	STa3/4		etpA, clyA, yghJ, astA	FII	SRR14868240
E18093	2018	A	L4	O25:H16	ST1491	LT	LT17	CS6+CS21	clyA, eatA, yghJ	FII, FIB, B/O/K/Z	SRR14868239
E18103	2018	A	L2	O6:H16	ST4	STh+LT	STa3/4+ LT20	CS2+CS3+CS21	etpA, clyA, eatA, yghJ, astA	FII, FIB	SRR14868238
E18104	2018	A	L4	O25:H16	ST1491	LT	LT17	CS6+CS21	clyA, eatA, yghJ	FII, FIB, B/O/K/Z	SRR14868236
E18105	2018	A	L11	O159:H43	ST3153	STh	STa3/4		etpA, clyA, yghJ, astA	FII, B/O/K/Z	SRR14868235
E18109	2018	E	L7	O169:H41	ST182	STp	STa5	CS6	leoA, tia, clyA, yghJ, astA	FII, FIB	SRR14868234
E18112	2018	A	L4	O25:H16	ST1491	LT	LT17	CS6+CS21	clyA, eatA, yghJ	FII, FIB, B/O/K/Z, Y	SRR14868233
E19005	2019	A	L4	O25:H16	ST1491	LT	LT17	CS6+CS21	clyA, eatA, yghJ	FII, FIB, B/O/K/Z	SRR14868232
E19010	2019	A	L1	O6:H16	ST6955	STh+LT	STa3/4+ LT20	CS1+CS3+CS21	tia, etpA, cexE, clyA, eatA, yghJ, astA	FII, FIB, I1	SRR14868231
E19013	2019	E	L7	O169:H41	ST182	STp	STa5	CS6	leoA, tia, clyA, yghJ, astA	FII, FIB	SRR14868230
E19019	2019	A	L4	O25:H16	ST1491	LT	LT17	CS6+CS21	clyA, eatA, yghJ	FII, FIB	SRR14868229
E19025	2019	A	L15	O107/O117:H27	ST10	STh	STa7	CS21	etpA, clyA, eatA, yghJ	FII, FIB	SRR14868228
E19027	2019	E	L7	O169:H41	ST182	STp	STa5	CS6	leoA, tia, clyA, yghJ, astA	FII, FIB	SRR14868227
E19033	2019	A	L2	O6:H16	ST4	STh+LT	STa3/4+ LT20	CS2+CS3+CS21	etpA, clyA, eatA, yghJ, astA	FII, FIB, I2	SRR14868225
E19037	2019	B1	L18	O159:H34	ST1490	STp	STa5	CS6+CS23	clyA, eatA, yghJ, astA	FII, FIB	SRR14868224
E19047	2019	D	L-N1	O15:H18	ST69	STh	STa7	CS21	etpA, clyA, eatA, yghJ, irp2, fyuA	FII, FIB	SRR14868223
E19059	2019	A	L2	O6:H16	ST4	STh+LT	STa3/4+ LT20	CS2+CS3+CS21	etpA, clyA, eatA, yghJ, astA	FII, FIB	SRR14868222
E19060	2019	A	L14	O25:H42	ST1201	STh	STa2	CS4+CS6	clyA, eatA, yghJ, astA	FII, FIB, B/O/K/Z	SRR14868221
E19061	2019	A	L11	O159:H43	ST3153	STh	STa3/4		etpA, clyA, yghJ, astA	FII, B/O/K/Z	SRR14868220
E19062	2019	A	L2/4	O6:H16	ST48	STh	STa3/4	CS21	etpA, clyA, yghJ, astA	FII, FIB, I1	SRR14868219
E19066	2019	A	L13	O-:H10	ST226	STh	STa3/4		etpA, clyA, yghJ, astA	FII, I1	SRR14868218
E19068	2019	A	L11	O159:H34	ST218	STh	STa3/4		etpA, clyA, yghJ, astA	FII	SRR14868217
E19069	2019	A	L2/4	O6:H16	ST48	STh	STa3/4	CS21	etpA, clyA, yghJ, astA	FII, FIB, I1	SRR14868216
E19074	2019	D	L-N1	O15:H18	ST69	STh	STa7	CS21	etpA, clyA, eatA, yghJ, irp2, fyuA	FII, FIB	SRR14868214
E19076	2019	A	L2/4	O6:H16	ST48	STh	STa3/4	CS21	etpA, clyA, yghJ, astA	FII, FIB, I1	SRR14868213
E19077	2019	A	L13	O-:H10	ST226	STh	STa3/4		etpA, clyA, yghJ, astA	FII, I1	SRR14868212
E19080	2019	A	L11	O159:H34	ST218	STh	STa3/4		etpA, clyA, yghJ, astA	FII	SRR14868211
E19081	2019	A	L11	O159:H34	ST218	STh	STa3/4		etpA, clyA, yghJ, astA	FII, I1	SRR14868210
E19086	2019	A	L11	O159:H34	ST218	STh	STa3/4		etpA, clyA, yghJ, astA	FII	SRR14868209
E19087	2019	A	L2/4	O6:H16	ST48	STh	STa3/4	CS21	etpA, clyA, yghJ, astA	FII, FIB, I1	SRR14868208
E19092	2019	E	L7	O169:H41	ST182	STp	STa5	CS6	clyA, yghJ, astA	FII, FIB	SRR14868207
E19093	2019	A	L4	O25:H16	ST1491	LT	LT17	CS6+CS21	clyA, eatA, yghJ	FII, FIB, I1	SRR14868206
E19103	2019	E	L7	O169:H41	ST182	STp	STa5	CS6	leoA, tia, clyA, yghJ, astA	FII, FIB	SRR14868205
E19106	2019	D	L-N1	O15:H18	ST69	STh	STa7	CS21	etpA, clyA, eatA, yghJ, irp2, fyuA	FII, FIB	SRR14868203
E19107	2019	A	L2/4	O6:H16	ST48	STh	STa3/4	CS21	etpA, clyA, yghJ, astA	FII, FIB, I1	SRR14868202
E19108	2019	D	L-N1	O-:H18	ST1380	STp+LT	STa8+ LT4		clyA, yghJ, astA	FII, FIB, B/O/K/Z, FIA	SRR14868201
E19121	2019	A	L2/4	O6:H16	ST48	STh	STa3/4	CS21	etpA, clyA, yghJ, astA	FII, FIB, I1	SRR14868200
E19124	2019	A	L4	O25:H16	ST1491	LT	LT17	CS6+CS21	clyA, eatA, yghJ	FII, FIB	SRR14868199
E20002	2020	B1	L17	O27:H7	ST316	STp	STa5	CS6	clyA, yghJ	FII, FIB	SRR14868198
E20005	2020	A	L2/4	O6:H16	ST48	STh	STa3/4	CS21	etpA, clyA, yghJ, astA	FII, FIB, I1	SRR14868197
E20008	2020	B1	L17	O27:H7	ST316	STp	STa5	CS6	clyA, yghJ	FII, FIB	SRR14868196
E20033	2020	A	L4	O25:H16	ST1491	LT	LT17	CS6+CS21	clyA, eatA, yghJ	FII, FIB, B/O/K/Z	SRR14868195
E20034	2020	A	L2/4	O6:H16	ST48	STh	STa3/4	CS21	etpA, clyA, yghJ, astA	FII, FIB, I1	SRR14868194
E20036	2020	A	L2/4	O6:H16	ST48	STh	STa3/4	CS21	etpA, clyA, yghJ, astA	FII, FIB, I1	SRR14868296
E20037	2020	A	L11	O159:H43	ST3153	STh	STa3/4		etpA, clyA, yghJ, astA	FII, I1	SRR14868295
E20043	2020	A	L4	O25:H16	ST1491	LT	LT17	CS6+CS21	clyA, eatA, yghJ	FII, FIB, B/O/K/Z	SRR14868294
E20046	2020	A	L11	O159:H34	ST218	STh	STa3/4		etpA, clyA, yghJ, astA	FII	SRR14868293
E20049	2020	A	L13	O-:H10	ST226	STh	STa3/4		etpA, clyA, yghJ, astA	FII, I1	SRR14868292
E20054	2020	A	L11	O159:H43	ST3153	STh	STa3/4		etpA, clyA, yghJ, astA	FII, I1	SRR14868291
