# Supplementary material for: Genomic Epidemiology and Antimicrobial Susceptibility Profile of Enterotoxigenic Escherichia coli From Outpatients With Diarrhea in Shenzhen, China, 2015–2020
Source: Front Microbiol. 2021 Oct 28;12:732068. doi: 10.3389/fmicb.2021.732068 (PMC8581654; doi:10.3389/fmicb.2021.732068)
Supplement: Supplementary file 3 [file Table_2.xlsx]

## Sheet: Table
Supplementary Table 2. List of the 589 accessory genes enriched in Shenzhen isolates or non-Shenzhen isolates.
Gene	Function	COG classification	ETEC viruence genes	Frequency in Shenzhen isolates (n=106)	Frequency in non-Shenzhen ETEC isolates (n=21)	Fisher's exact tests p-values
group_4545	hypothetical protein	L		0.90566	0.190476	6.58017e-11
group_1790	hypothetical protein			0.754717	0.142857	1.93494e-07
caf1M_1	Chaperone protein caf1M	M		0.537736	0	9.18109e-07
cfaD	fimbrial subunit D	K		0.537736	0	9.18109e-07
group_2733	hypothetical protein	L		0.537736	0	9.18109e-07
group_3089	hypothetical protein	E		0.537736	0	9.18109e-07
group_8067	IS3 family transposase ISEc16	L		0.537736	0	9.18109e-07
sbmA_2	Peptide antibiotic transporter SbmA	U		0.537736	0	9.18109e-07
group_3622	hypothetical protein			0.537736	0	9.18109e-07
group_6079	hypothetical protein			0.537736	0	9.18109e-07
group_632	F1 capsule-anchoring protein			0.537736	0	9.18109e-07
group_7633	hypothetical protein			0.537736	0	9.18109e-07
group_931	hypothetical protein			0.537736	0	9.18109e-07
group_8129	hypothetical protein			0.509434	0	3.09351e-06
yfcO	hypothetical protein;putative protein YfcO	S		0.0566038	0.47619	7.823e-06
group_1437	IS3 family transposase IS600;IS3 family transposase ISSd1	L		0.481132	0	9.74356e-06
group_4196	hypothetical protein			0	0.285714	1.04972e-05
group_7366	IS3 family transposase ISEc17			0	0.285714	1.04972e-05
glpG_1~~~glpG_2~~~aarA	Rhomboid protease GlpG;hypothetical protein;Rhomboid protease AarA	S		0.169811	0.666667	1.11539e-05
group_4687	hypothetical protein			0.754717	0.238095	1.16909e-05
cfaB	CFA/I fimbrial subunit B	S		0.141509	0.619048	1.37079e-05
cfaE~~~cfaE_1	CFA/I fimbrial subunit E;hypothetical protein	S		0.141509	0.619048	1.37079e-05
group_2720	hypothetical protein	NU		0.141509	0.619048	1.37079e-05
group_36	hypothetical protein	NU		0.141509	0.619048	1.37079e-05
group_4542	IS110 family transposase IS1618;hypothetical protein;IS110 family transposase ISEc76	L		0.54717	0.047619	1.635e-05
copA_3~~~copA_2~~~copA_1	Copper resistance protein A	Q		0.0660377	0.47619	1.73043e-05
copB	Copper resistance protein B	P		0.0660377	0.47619	1.73043e-05
copD	Copper resistance protein D	P		0.0660377	0.47619	1.73043e-05
copR	Transcriptional activator protein CopR	KT		0.0660377	0.47619	1.73043e-05
cusA_1	Cation efflux system protein CusA	P		0.0660377	0.47619	1.73043e-05
cusB_1~~~cusB_2	Cation efflux system protein CusB	M		0.0660377	0.47619	1.73043e-05
cusC_1	Cation efflux system protein CusC	MU		0.0660377	0.47619	1.73043e-05
cusF_1	Cation efflux system protein CusF	S		0.0660377	0.47619	1.73043e-05
cusR_1	Transcriptional regulatory protein CusR	KT		0.0660377	0.47619	1.73043e-05
cusS_1	Sensor histidine kinase CusS	T		0.0660377	0.47619	1.73043e-05
cusS_3~~~sasA	hypothetical protein;Sensor histidine kinase CusS;Adaptive-response sensory-kinase SasA	T		0.0660377	0.47619	1.73043e-05
group_6068	hypothetical protein	S		0.0660377	0.47619	1.73043e-05
group_9352	hypothetical protein	S		0.0660377	0.47619	1.73043e-05
mepM_1	Murein DD-endopeptidase MepM	M		0.0660377	0.47619	1.73043e-05
pcoC	Copper resistance protein C	S		0.0660377	0.47619	1.73043e-05
silP_1~~~silP~~~silP_2	Silver exporting P-type ATPase	P		0.0660377	0.47619	1.73043e-05
pcoE	putative copper-binding protein PcoE			0.0660377	0.47619	1.73043e-05
silE_2	Silver-binding protein SilE			0.0660377	0.47619	1.73043e-05
group_4993	Endoribonuclease PemK	T		0.650943	0.142857	1.96727e-05
lolD_3	Lipoprotein-releasing system ATP-binding protein LolD	V		0.90566	0.47619	2.38421e-05
group_4256	hypothetical protein			0.90566	0.47619	2.38421e-05
group_4302	hypothetical protein			0.90566	0.47619	2.38421e-05
group_6515	putative protein YfcO	S		0.688679	0.190476	3.64222e-05
bglA_3~~~bglA_1~~~bglA_2	Aryl-phospho-beta-D-glucosidase BglA;6-phospho-beta-glucosidase BglA	G		0.235849	0.714286	4.44104e-05
bglH_2~~~bglH_4	Cryptic outer membrane porin BglH;hypothetical protein	G		0.235849	0.714286	4.44104e-05
celA	PTS system cellobiose-specific EIIB component	G		0.235849	0.714286	4.44104e-05
chbA_2~~~chbA_1	PTS system NN'-diacetylchitobiose-specific EIIA component	G		0.235849	0.714286	4.44104e-05
gmuC~~~chbC_2~~~chbC_3~~~chbC	hypothetical protein;PTS system oligo-beta-mannoside-specific EIIC component;PTS system NN'-diacetylchitobiose-specific EIIC component	G		0.235849	0.714286	4.44104e-05
mngR_3~~~nagR_2~~~mngR_2	Mannosyl-D-glycerate transport/metabolism system repressor MngR;hypothetical protein;HTH-type transcriptional repressor NagR	K		0.235849	0.714286	4.44104e-05
group_1329	hypothetical protein	S		0.0566038	0.428571	4.61927e-05
group_10019	hypothetical protein			0.518868	0.047619	5.13513e-05
group_4195	hypothetical protein			0.518868	0.047619	5.13513e-05
group_4338	IS3 family transposase ISEc25;IS3 family transposase IS629;IS3 family transposase IS3411;IS3 family transposase IS1203			0.575472	0.0952381	6.13479e-05
group_4808	hypothetical protein;Tn3 family transposase TnEc1	L		0.754717	0.285714	6.56205e-05
group_2503	hypothetical protein	S		0.00943396	0.285714	6.56726e-05
group_9169	hypothetical protein			0.00943396	0.285714	6.56726e-05
group_9188	hypothetical protein;IS1 family transposase IS1X2			0.00943396	0.285714	6.56726e-05
group_2463	hypothetical protein	S		0.0849057	0.47619	6.80435e-05
group_4437	hypothetical protein	L		0.613208	0.142857	7.94334e-05
group_2368	hypothetical protein			0.613208	0.142857	7.94334e-05
group_4508	hypothetical protein;IS1 family transposase IS1N	L		0.556604	0.0952381	7.97549e-05
rpnA_2~~~rpnA	hypothetical protein;ISNCY family transposase ISRor2;Recombination-promoting nuclease RpnA;ISNCY family transposase ISSen7	S		0.556604	0.0952381	7.97549e-05
group_9150	hypothetical protein			0	0.238095	8.00411e-05
group_9189	hypothetical protein			0	0.238095	8.00411e-05
htrC	Heat shock protein C			1	0.761905	8.00411e-05
gadB_2~~~gadB~~~gadB_1~~~gadA	Glutamate decarboxylase beta;hypothetical protein;Glutamate decarboxylase alpha	E		0.933962	0.571429	9.55253e-05
group_3467	hypothetical protein	S		0.0660377	0.428571	9.55253e-05
silE_1	Silver-binding protein SilE			0.0660377	0.428571	9.55253e-05
group_1731	hypothetical protein	S		0.0283019	0.333333	0.000112836
group_844	hypothetical protein	S		0.0283019	0.333333	0.000112836
group_9199	hypothetical protein	S		0.0283019	0.333333	0.000112836
group_9460	hypothetical protein			0.0283019	0.333333	0.000112836
group_4245	hypothetical protein			0.0943396	0.47619	0.000123685
htrL_1~~~htrL~~~htrL_2	Protein HtrL	S		0.811321	0.380952	0.000142094
group_5049	hypothetical protein	L		0.650943	0.190476	0.0001597
group_537	hypothetical protein			0.650943	0.190476	0.0001597
group_10003	hypothetical protein	L		0.396226	0	0.000180056
group_10006	hypothetical protein	H		0.396226	0	0.000180056
group_10020	hypothetical protein			0.396226	0	0.000180056
group_10024	hypothetical protein			0.396226	0	0.000180056
group_4387	IS110 family transposase ISEc21	L		0.537736	0.0952381	0.000190912
group_4263	hypothetical protein			0.537736	0.0952381	0.000190912
group_861	IS3 family transposase IS2			0.537736	0.0952381	0.000190912
group_3454	hypothetical protein;IS3 family transposase IS911	J		0.103774	0.47619	0.000214452
group_3144	hypothetical protein			0.103774	0.47619	0.000214452
group_1470	IS110 family transposase ISShdy1	L		0.764151	0.333333	0.000215758
group_3525	hypothetical protein;IS3 family transposase ISEc17	L		0.0188679	0.285714	0.000234647
group_9176	hypothetical protein	S		0.0188679	0.285714	0.000234647
flmC_3~~~flmC	Protein FlmC			0.0188679	0.285714	0.000234647
group_362	hypothetical protein	S		0.632075	0.190476	0.00023645
group_1147	hypothetical protein			0.632075	0.190476	0.00023645
group_7040	hypothetical protein			0.169811	0.571429	0.000277888
sepA_2	Serine protease SepA autotransporter	MU		0.830189	0.428571	0.000277888
group_8830	hypothetical protein			0.0849057	0.428571	0.00033161
ldrD_2~~~ldrD_1	Small toxic polypeptide LdrD	S		0.141509	0.52381	0.000332193
group_6193	hypothetical protein			0.45283	0.047619	0.000356503
group_4776	IS91 family transposase ISSbo1;IS91 family transposase IS1294;hypothetical protein	L		0.113208	0.47619	0.00035681
group_8583	putative fimbrial-like protein YadM	NU		0.00943396	0.238095	0.000427761
group_9190	IS66 family transposase ISCro1	L		0.00943396	0.238095	0.000427761
ligA_1	DNA ligase;hypothetical protein	L		0.00943396	0.238095	0.000427761
traC_3~~~traC_1~~~traC_2~~~traC	Protein TraC	U		0.00943396	0.238095	0.000427761
group_3636	hypothetical protein			0.00943396	0.238095	0.000427761
group_7349	hypothetical protein			0.00943396	0.238095	0.000427761
group_6163	hypothetical protein	L		0.349057	0	0.000431563
group_7807	Pentapeptide repeat protein	S		0.349057	0	0.000431563
hin	DNA-invertase hin	L		0.349057	0	0.000431563
group_3269	hypothetical protein	K		0.0660377	0.380952	0.000471211
group_8972	hypothetical protein	L		0.0660377	0.380952	0.000471211
sadB	Inner membrane lipoprotein SadB;hypothetical protein	S		0.339623	0.761905	0.000490861
upaG_1~~~ehaG_1~~~upaG~~~ehaG~~~upaG_2~~~ehaG_2	Autotransporter adhesin UpaG;Autotransporter adhesin EhaG;hypothetical protein	UW		0.339623	0.761905	0.000490861
group_4219	IS21 family transposase ISEc62;IS21 family transposase IS21			0.622642	0.190476	0.000500736
dam_2~~~dam_1~~~dam_3	DNA adenine methylase	S		0.150943	0.52381	0.000510935
group_4032	hypothetical protein	S		0.613208	0.190476	0.000544582
group_3995	hypothetical protein	S		0.90566	0.571429	0.00056882
group_3099	hypothetical protein			0.122642	0.47619	0.000572485
azoR	FMN-dependent NADH-azoreductase	I		0	0.190476	0.000579121
group_1077	hypothetical protein	G		0	0.190476	0.000579121
group_1572	hypothetical protein	S		0	0.190476	0.000579121
group_1762	hypothetical protein	P		0	0.190476	0.000579121
group_2314	hypothetical protein	S		0	0.190476	0.000579121
group_4142	hypothetical protein	S		0	0.190476	0.000579121
group_8375	IS110 family transposase ISEc20	L		0	0.190476	0.000579121
group_9103	IS4 family transposase IS186A;IS4 family transposase IS421	L		0	0.190476	0.000579121
lexA_4	putative HTH-type transcriptional regulator;LexA repressor	K		0	0.190476	0.000579121
group_2592	hypothetical protein			0	0.190476	0.000579121
group_3239	hypothetical protein			0	0.190476	0.000579121
group_3375	hypothetical protein;IS1 family transposase IS1R;IS1 family transposase IS1A			0	0.190476	0.000579121
group_3616	hypothetical protein			0	0.190476	0.000579121
group_4382	IS3 family transposase IS3;IS3 family transposase ISEc17;hypothetical protein;IS3 family transposase ISEc16			0	0.190476	0.000579121
group_4573	hypothetical protein			0	0.190476	0.000579121
group_4650	hypothetical protein			0	0.190476	0.000579121
group_4909	hypothetical protein			0	0.190476	0.000579121
group_6189	hypothetical protein			0	0.190476	0.000579121
group_7238	IS21 family transposase IS100kyp			0	0.190476	0.000579121
insK_3	IS3 family transposase IS629;Putative transposase InsK for insertion sequence element IS150			0	0.190476	0.000579121
traM	Relaxosome protein TraM			0	0.190476	0.000579121
group_9001	FMN-dependent NADH-azoreductase	I		1	0.809524	0.000579121
group_4869	IS1 family transposase IS1H;IS1 family transposase IS1N;hypothetical protein	L		0.556604	0.142857	0.000590558
group_9117	hypothetical protein	S		0.556604	0.142857	0.000590558
group_1733	hypothetical protein	K		0.0471698	0.333333	0.000597789
group_9461	hypothetical protein	L		0.0471698	0.333333	0.000597789
group_308	hypothetical protein			0.650943	0.238095	0.000609544
group_2208	hypothetical protein	S		0.0283019	0.285714	0.000628448
group_3459	IS3 family transposase IS3;IS3 family transposase ISEc17	L		0.0283019	0.285714	0.000628448
group_3505	hypothetical protein	S		0.0283019	0.285714	0.000628448
group_843	hypothetical protein	S		0.0283019	0.285714	0.000628448
vapC_1~~~vapC_2~~~vapC_4~~~vapC	tRNA(fMet)-specific endonuclease VapC;hypothetical protein	S		0.0283019	0.285714	0.000628448
group_1647	hypothetical protein			0.0283019	0.285714	0.000628448
fimD_1~~~fimD_2~~~fimD_3	Outer membrane usher protein FimD;hypothetical protein	NU		0.45283	0.857143	0.000675658
group_8470	hypothetical protein			0.59434	0.190476	0.000762566
rhsD_1~~~rhsD_2~~~rhsD_3~~~rhsD_5	hypothetical protein;Protein RhsD	M		0.160377	0.52381	0.00076643
group_7175	hypothetical protein	S		0.698113	0.285714	0.000861155
group_1255	hypothetical protein			0.698113	0.285714	0.000861155
group_8383	hypothetical protein			0.698113	0.285714	0.000861155
def	Peptide deformylase			0.132075	0.47619	0.000889332
group_6627	hypothetical protein	S		0.103774	0.428571	0.000933021
group_1410	hypothetical protein	S		0.169811	0.52381	0.00112372
group_286	hypothetical protein	S		0.169811	0.52381	0.00112372
group_1409	hypothetical protein			0.169811	0.52381	0.00112372
group_8471	hypothetical protein	S		0.0188679	0.238095	0.00133298
group_2986	hypothetical protein	S		0.141509	0.47619	0.00134215
group_6206	hypothetical protein			0.141509	0.47619	0.00134215
group_6556	hypothetical protein	M		0.462264	0.0952381	0.00136026
pld	hypothetical protein;Phospholipase D	I		0.462264	0.0952381	0.00136026
group_10446	hypothetical protein			0.462264	0.0952381	0.00136026
group_4137	hypothetical protein	K		0.537736	0.142857	0.00138554
group_2575	hypothetical protein	S		0.0377358	0.285714	0.00140187
group_9736	hypothetical protein	S		0.0377358	0.285714	0.00140187
ylpA~~~ylpA_2~~~ylpA_1	Lipoprotein YlpA			0.0377358	0.285714	0.00140187
group_1257	hypothetical protein	S		0.669811	0.285714	0.00140606
group_4823	hypothetical protein;IS3 family transposase ISKpn38	K		0.669811	0.285714	0.00140606
group_8872	hypothetical protein	S		0.669811	0.285714	0.00140606
lysN_2~~~norG~~~lysN_1~~~ptsJ~~~hisC_1	hypothetical protein;2-aminoadipate transaminase;HTH-type transcriptional regulator NorG;Vitamin B6 salvage pathway transcriptional repressor PtsJ;Histidinol-phosphate aminotransferase	K		0.330189	0.714286	0.00140606
group_4797	IS256 family transposase ISEc39;IS256 family transposase ISEic2;hypothetical protein;IS256 family transposase IS1414	L		0.584906	0.190476	0.00142778
rop	Regulatory protein rop;hypothetical protein	S		0.528302	0.142857	0.00143512
group_5849	hypothetical protein	S		0.0849057	0.380952	0.00143656
group_8039	hypothetical protein	S		0.0849057	0.380952	0.00143656
group_8873	hypothetical protein	S		0.0849057	0.380952	0.00143656
group_4583	hypothetical protein			0.0849057	0.380952	0.00143656
group_7279	hypothetical protein			0.0849057	0.380952	0.00143656
group_7280	hypothetical protein			0.0849057	0.380952	0.00143656
group_2811	hypothetical protein	U		0.622642	0.238095	0.00155008
group_9153	hypothetical protein	S		0.622642	0.238095	0.00155008
group_4426	hypothetical protein			0.622642	0.238095	0.00155008
group_6233	hypothetical protein			0.622642	0.238095	0.00155008
group_4138	hypothetical protein			0.518868	0.142857	0.00157816
group_4188	hypothetical protein	S		0.179245	0.52381	0.00161342
group_7825	Small toxic polypeptide LdrD	S		0.179245	0.52381	0.00161342
group_2869	hypothetical protein	S		0.301887	0	0.00179717
group_3381	DNA adenine methyltransferase YhdJ;hypothetical protein	L		0.311321	0	0.00180131
group_768	hypothetical protein	S		0.311321	0	0.00180131
group_3002	hypothetical protein			0.311321	0	0.00180131
mbeC~~~mbeC_2	Mobilization protein MbeC	S		0.509434	0.142857	0.00182013
group_8631	hypothetical protein			0.377358	0.047619	0.00200352
cbeA_2~~~cbeA_4~~~cbeA_1~~~cbeA_3~~~cbeA	Cytoskeleton bundling-enhancing antitoxin CbeA;hypothetical protein	S		0.216981	0.571429	0.00227727
group_1597	hypothetical protein	S		0.216981	0.571429	0.00227727
group_6363	hypothetical protein	L		0.216981	0.571429	0.00227727
group_9582	hypothetical protein			0.216981	0.571429	0.00227727
group_1221	hypothetical protein			0.0943396	0.380952	0.00232053
group_1562	hypothetical protein	S		0.698113	0.333333	0.00244614
group_877	hypothetical protein	S		0.698113	0.333333	0.00244614
dfrD	Dihydrofolate reductase	H		0.00943396	0.190476	0.00257544
dnaQ_1~~~dnaQ_2	DNA polymerase III subunit epsilon	L		0.00943396	0.190476	0.00257544
group_10180	IS110 family transposase IS1663;hypothetical protein	L		0.00943396	0.190476	0.00257544
group_16	hypothetical protein	S		0.00943396	0.190476	0.00257544
group_1614	hypothetical protein	S		0.00943396	0.190476	0.00257544
group_2467	hypothetical protein	S		0.00943396	0.190476	0.00257544
group_2819	hypothetical protein	S		0.00943396	0.190476	0.00257544
group_2896	hypothetical protein	S		0.00943396	0.190476	0.00257544
group_3039	hypothetical protein	P		0.00943396	0.190476	0.00257544
group_3439	hypothetical protein	L		0.00943396	0.190476	0.00257544
group_4016	hypothetical protein	S		0.00943396	0.190476	0.00257544
group_7892	hypothetical protein	S		0.00943396	0.190476	0.00257544
group_8016	hypothetical protein	S		0.00943396	0.190476	0.00257544
group_9205	hypothetical protein	OU		0.00943396	0.190476	0.00257544
nrdA_2	Ribonucleoside-diphosphate reductase 1 subunit alpha	F		0.00943396	0.190476	0.00257544
nrdB_2	Ribonucleoside-diphosphate reductase 1 subunit beta	S		0.00943396	0.190476	0.00257544
rnhA_1~~~rnhA_2	Ribonuclease H	L		0.00943396	0.190476	0.00257544
thyA2	Thymidylate synthase 2	F		0.00943396	0.190476	0.00257544
group_1612	hypothetical protein			0.00943396	0.190476	0.00257544
group_168	hypothetical protein			0.00943396	0.190476	0.00257544
group_2278	hypothetical protein			0.00943396	0.190476	0.00257544
group_230	hypothetical protein			0.00943396	0.190476	0.00257544
group_2469	hypothetical protein			0.00943396	0.190476	0.00257544
group_2834	hypothetical protein			0.00943396	0.190476	0.00257544
group_3130	hypothetical protein			0.00943396	0.190476	0.00257544
group_3172	hypothetical protein			0.00943396	0.190476	0.00257544
group_3400	hypothetical protein			0.00943396	0.190476	0.00257544
group_3738	hypothetical protein			0.00943396	0.190476	0.00257544
group_456	hypothetical protein			0.00943396	0.190476	0.00257544
group_5537	hypothetical protein			0.00943396	0.190476	0.00257544
group_5772	hypothetical protein			0.00943396	0.190476	0.00257544
group_587	hypothetical protein			0.00943396	0.190476	0.00257544
group_6198	hypothetical protein			0.00943396	0.190476	0.00257544
group_6668	hypothetical protein			0.00943396	0.190476	0.00257544
group_715	hypothetical protein			0.00943396	0.190476	0.00257544
group_7365	IS3 family transposase ISEc17			0.00943396	0.190476	0.00257544
group_8461	hypothetical protein			0.00943396	0.190476	0.00257544
group_8843	hypothetical protein			0.00943396	0.190476	0.00257544
group_9253	hypothetical protein			0.00943396	0.190476	0.00257544
group_9724	hypothetical protein			0.00943396	0.190476	0.00257544
group_3731	hypothetical protein	-		0.45283	0.0952381	0.00261518
group_510	hypothetical protein	NU		0.45283	0.0952381	0.00261518
group_5575	hypothetical protein	S		0.45283	0.0952381	0.00261518
group_7623	hypothetical protein	S		0.45283	0.0952381	0.00261518
group_9669	hypothetical protein	O		0.45283	0.0952381	0.00261518
yggR_2	hypothetical protein;putative protein YggR	NU		0.45283	0.0952381	0.00261518
group_1011	hypothetical protein			0.45283	0.0952381	0.00261518
group_3204	hypothetical protein			0.45283	0.0952381	0.00261518
group_7494	hypothetical protein			0.45283	0.0952381	0.00261518
group_7523	hypothetical protein			0.45283	0.0952381	0.00261518
group_769	hypothetical protein			0.45283	0.0952381	0.00261518
group_8198	hypothetical protein			0.45283	0.0952381	0.00261518
group_8605	hypothetical protein			0.45283	0.0952381	0.00261518
group_9674	hypothetical protein			0.45283	0.0952381	0.00261518
group_4657	hypothetical protein	M		0.443396	0.0952381	0.00267776
group_7609	hypothetical protein			0.443396	0.0952381	0.00267776
group_2254	hypothetical protein	S		0.339623	0.714286	0.00271539
group_2823	hypothetical protein	L		0.339623	0.714286	0.00271539
sta3	Heat-stable enterotoxin A3/A4		STh	0.660377	0.285714	0.00271539
group_4546	IS66 family transposase ISCro1	L		0.660377	0.285714	0.00271539
group_3184	hypothetical protein			0.0471698	0.285714	0.00275039
group_6312	hypothetical protein			0.0471698	0.285714	0.00275039
group_1049	hypothetical protein	S		0.160377	0.47619	0.00283362
group_1081	hypothetical protein	S		0.160377	0.47619	0.00283362
group_1765	hypothetical protein	L		0.160377	0.47619	0.00283362
group_2656	Transposon Tn7 transposition protein TnsB;hypothetical protein	L		0.160377	0.47619	0.00283362
group_2960	hypothetical protein;Transposon Tn7 transposition protein TnsC	S		0.160377	0.47619	0.00283362
group_4435	hypothetical protein			0.160377	0.47619	0.00283362
group_9427	hypothetical protein			0.160377	0.47619	0.00283362
group_9506	hypothetical protein			0.160377	0.47619	0.00283362
group_1340	hypothetical protein	U		0.433962	0.0952381	0.00290305
group_784	hypothetical protein			0.433962	0.0952381	0.00290305
group_8671	hypothetical protein	S		0.688679	0.333333	0.00297093
group_1097	hypothetical protein	S		0.0283019	0.238095	0.00316354
group_1725	hypothetical protein	S		0.0283019	0.238095	0.00316354
group_2081	hypothetical protein	S		0.0283019	0.238095	0.00316354
group_2406	putative diguanylate cyclase DgcQ	T		0.0283019	0.238095	0.00316354
group_303	hypothetical protein	S		0.0283019	0.238095	0.00316354
group_4841	hypothetical protein	S		0.0283019	0.238095	0.00316354
group_495	hypothetical protein	S		0.0283019	0.238095	0.00316354
group_6420	hypothetical protein	S		0.0283019	0.238095	0.00316354
group_8463	hypothetical protein	S		0.0283019	0.238095	0.00316354
group_2093	hypothetical protein			0.0283019	0.238095	0.00316354
group_2135	hypothetical protein			0.0283019	0.238095	0.00316354
group_7347	hypothetical protein			0.0283019	0.238095	0.00316354
group_7863	hypothetical protein			0.0283019	0.238095	0.00316354
group_4976	hypothetical protein	K		0.613208	0.238095	0.00318243
group_4985	hypothetical protein	S		0.613208	0.238095	0.00318243
group_6421	hypothetical protein			0.613208	0.238095	0.00318243
rhsD_3~~~rhsD_2~~~rhsD_4~~~rhsD_1	hypothetical protein;Protein RhsD	M		0.132075	0.428571	0.00331849
group_8365	IS481 family transposase ISErsp1;hypothetical protein	L		0.867925	0.571429	0.00331849
group_2023	hypothetical protein	-		0.443396	0.809524	0.00339745
hcpA_1~~~hcpA	Major exported protein	S		0.443396	0.809524	0.00339745
group_1074	hypothetical protein			0.443396	0.809524	0.00339745
dmlR_5~~~dmlR_3	HTH-type transcriptional regulator DmlR;hypothetical protein	K		0.509434	0.857143	0.00345162
tfaE_2~~~tfaE_4	hypothetical protein;Prophage tail fiber assembly protein TfaE	S		0.0754717	0.333333	0.0034767
group_3955	hypothetical protein			0.764151	0.428571	0.00351169
eltB	Heat-labile enterotoxin B chain		LT	0.235849	0.571429	0.00351169
eltA	Heat-labile enterotoxin A chain	M	LT	0.235849	0.571429	0.00351169
arcC1_2~~~arcC1_1	Carbamate kinase 1	E		0.726415	1	0.00359427
argE_1	Acetylornithine deacetylase	E		0.726415	1	0.00359427
group_1675	hypothetical protein	C		0.726415	1	0.00359427
group_1735	hypothetical protein	O		0.726415	1	0.00359427
group_9495	hypothetical protein	M		0.726415	1	0.00359427
hcrA~~~xdhA_2	4-hydroxybenzoyl-CoA reductase subunit alpha;hypothetical protein;Putative xanthine dehydrogenase molybdenum-binding subunit XdhA	F		0.726415	1	0.00359427
hyuA_1~~~hyuA	D-phenylhydantoinase	F		0.726415	1	0.00359427
mocA	Molybdenum cofactor cytidylyltransferase	S		0.726415	1	0.00359427
ssnA	Putative aminohydrolase SsnA	F		0.726415	1	0.00359427
xanQ	Xanthine permease XanQ	F		0.726415	1	0.00359427
ygeW_1~~~ygeW_2~~~ygeW	Putative carbamoyltransferase YgeW	F		0.726415	1	0.00359427
ygeX	Diaminopropionate ammonia-lyase	E		0.726415	1	0.00359427
ygfK_1~~~ygfK_2~~~ygfK	Putative oxidoreductase YgfK	C		0.726415	1	0.00359427
yraH	putative fimbrial-like protein YraH	NU		0.632075	0.952381	0.00366933
yraJ_3~~~yraJ_2~~~yraJ_1~~~yraJ	Outer membrane usher protein YraJ	NU		0.632075	0.952381	0.00366933
cadA~~~cadA_1~~~cadA_2	Inducible lysine decarboxylase;hypothetical protein	E		0.641509	0.952381	0.00375478
cadB_1~~~cadB	putative cadaverine/lysine antiporter	E		0.641509	0.952381	0.00375478
cadC_2~~~cadC_1~~~cadC	Transcriptional activator CadC	K		0.641509	0.952381	0.00375478
dtpC	Dipeptide and tripeptide permease C	E		0.641509	0.952381	0.00375478
ghoT	Toxin GhoT	S		0.641509	0.952381	0.00375478
lysU~~~lysU_2~~~lysU_1	Lysine--tRNA ligase heat inducible	J		0.641509	0.952381	0.00375478
ghoS	Endoribonuclease antitoxin GhoS			0.641509	0.952381	0.00375478
group_1202	hypothetical protein	S		0.358491	0.047619	0.00375478
group_1767	Polysialic acid transport protein KpsD	M		0.358491	0.047619	0.00375478
group_1911	hypothetical protein	M		0.358491	0.047619	0.00375478
group_5362	hypothetical protein	M		0.358491	0.047619	0.00375478
group_6732	Polysialic acid transport protein KpsM	GM		0.358491	0.047619	0.00375478
group_7848	Polysialic acid transport ATP-binding protein KpsT	GM		0.358491	0.047619	0.00375478
group_8231	hypothetical protein	M		0.358491	0.047619	0.00375478
group_9772	hypothetical protein	M		0.358491	0.047619	0.00375478
rfbB_1	dTDP-glucose 46-dehydratase	M		0.358491	0.047619	0.00375478
rfbC_1	dTDP-4-dehydrorhamnose 35-epimerase	M		0.358491	0.047619	0.00375478
rfbD_1	dTDP-4-dehydrorhamnose reductase	M		0.358491	0.047619	0.00375478
rmlA	Glucose-1-phosphate thymidylyltransferase	M		0.358491	0.047619	0.00375478
group_2319	hypothetical protein			0.358491	0.047619	0.00375478
group_2698	hypothetical protein			0.358491	0.047619	0.00375478
group_3551	hypothetical protein	S		0.188679	0.52381	0.00379313
group_4568	IS256 family transposase IS1414;hypothetical protein;IS256 family transposase ISEic2	L		0.735849	0.380952	0.00382097
group_3777	hypothetical protein	M		0.481132	0.142857	0.00387004
group_3967	hypothetical protein;putative protein YdfR	S		0.481132	0.142857	0.00387004
ompD_2~~~ompD	Outer membrane porin protein OmpD	M		0.481132	0.142857	0.00387004
group_5972	hypothetical protein	S		0.264151	0	0.00390213
group_8340	hypothetical protein	K		0.264151	0	0.00390213
tap_2	Multidrug efflux pump Tap	G		0.264151	0	0.00390213
group_4204	hypothetical protein;IS3 family transposase IS629;IS3 family transposase IS1203	L		0.537736	0.190476	0.0039801
group_4692	Tn3 family transposase ISSba14;Tn3 family transposase TnEc1;hypothetical protein	L		0.537736	0.190476	0.0039801
group_9230	IS21 family transposase ISEc12	L		0.537736	0.190476	0.0039801
group_9679	hypothetical protein	S		0.537736	0.190476	0.0039801
clpV1	Protein ClpV1	O		0	0.142857	0.0039895
group_1	hypothetical protein	FG		0	0.142857	0.0039895
group_10179	hypothetical protein	S		0	0.142857	0.0039895
group_11998	IS66 family transposase ISCro1	L		0	0.142857	0.0039895
group_12105	hypothetical protein	S		0	0.142857	0.0039895
group_12106	hypothetical protein	G		0	0.142857	0.0039895
group_12107	hypothetical protein	S		0	0.142857	0.0039895
group_1402	hypothetical protein	S		0	0.142857	0.0039895
group_1624	IS1 family transposase IS1A	L		0	0.142857	0.0039895
group_1708	hypothetical protein	S		0	0.142857	0.0039895
group_1895	hypothetical protein	S		0	0.142857	0.0039895
group_2224	hypothetical protein	S		0	0.142857	0.0039895
group_2250	hypothetical protein	S		0	0.142857	0.0039895
group_2251	hypothetical protein	N		0	0.142857	0.0039895
group_2820	hypothetical protein	S		0	0.142857	0.0039895
group_2821	hypothetical protein	S		0	0.142857	0.0039895
group_2936	hypothetical protein	S		0	0.142857	0.0039895
group_2939	hypothetical protein	D		0	0.142857	0.0039895
group_3034	hypothetical protein	S		0	0.142857	0.0039895
group_3128	hypothetical protein	S		0	0.142857	0.0039895
group_3169	hypothetical protein	S		0	0.142857	0.0039895
group_3262	hypothetical protein	K		0	0.142857	0.0039895
group_3359	hypothetical protein	S		0	0.142857	0.0039895
group_3465	IS66 family transposase IS679;hypothetical protein;IS66 family transposase ISCro1	L		0	0.142857	0.0039895
group_3877	hypothetical protein;ISL3 family transposase ISKox3;ISL3 family transposase ISEc53	L		0	0.142857	0.0039895
group_3965	hypothetical protein	S		0	0.142857	0.0039895
group_4291	Replicative DNA helicase;hypothetical protein	L		0	0.142857	0.0039895
group_4292	hypothetical protein	S		0	0.142857	0.0039895
group_4875	IS21 family transposase IS100;IS21 family transposase IS100kyp	L		0	0.142857	0.0039895
group_5164	hypothetical protein	S		0	0.142857	0.0039895
group_522	hypothetical protein;ATP-dependent RNA helicase RhlE	L		0	0.142857	0.0039895
group_5237	hypothetical protein	S		0	0.142857	0.0039895
group_603	hypothetical protein	S		0	0.142857	0.0039895
group_605	hypothetical protein	M		0	0.142857	0.0039895
group_646	hypothetical protein	S		0	0.142857	0.0039895
group_6524	hypothetical protein	S		0	0.142857	0.0039895
group_6908	hypothetical protein	CO		0	0.142857	0.0039895
group_7144	IS1 family transposase IS1A	L		0	0.142857	0.0039895
group_7271	hypothetical protein	S		0	0.142857	0.0039895
group_7606	hypothetical protein	S		0	0.142857	0.0039895
group_8049	hypothetical protein	S		0	0.142857	0.0039895
group_8659	hypothetical protein	S		0	0.142857	0.0039895
group_8701	hypothetical protein	S		0	0.142857	0.0039895
group_8905	hypothetical protein;D-psicose 3-epimerase	G		0	0.142857	0.0039895
group_9166	hypothetical protein	L		0	0.142857	0.0039895
group_9299	hypothetical protein	S		0	0.142857	0.0039895
group_9492	hypothetical protein	OU		0	0.142857	0.0039895
group_9752	hypothetical protein	S		0	0.142857	0.0039895
group_988	hypothetical protein	M		0	0.142857	0.0039895
mshA_1~~~mshA_5	D-inositol-3-phosphate glycosyltransferase	M		0	0.142857	0.0039895
mshA_2~~~mshA_4	D-inositol 3-phosphate glycosyltransferase;D-inositol-3-phosphate glycosyltransferase	M		0	0.142857	0.0039895
rutD_2	Putative aminoacrylate hydrolase RutD;Arylesterase;hypothetical protein	I		0	0.142857	0.0039895
vgrG1_1	Actin cross-linking toxin VgrG1	S		0	0.142857	0.0039895
xerC_1~~~xerC_4~~~xerC_2	Tyrosine recombinase XerC;hypothetical protein	L		0	0.142857	0.0039895
yicL_1~~~yicL	putative inner membrane transporter YicL	EG		0	0.142857	0.0039895
group_1178	hypothetical protein			0	0.142857	0.0039895
group_11958	IS4 family transposase IS421			0	0.142857	0.0039895
group_11987	hypothetical protein			0	0.142857	0.0039895
group_12007	hypothetical protein			0	0.142857	0.0039895
group_1338	hypothetical protein			0	0.142857	0.0039895
group_1347	hypothetical protein			0	0.142857	0.0039895
group_1745	hypothetical protein			0	0.142857	0.0039895
group_1894	hypothetical protein			0	0.142857	0.0039895
group_2261	hypothetical protein			0	0.142857	0.0039895
group_2445	hypothetical protein;IS1 family transposase IS1R;IS1 family transposase IS1A			0	0.142857	0.0039895
group_2461	hypothetical protein			0	0.142857	0.0039895
group_2542	hypothetical protein;IS1 family transposase IS1A			0	0.142857	0.0039895
group_261	hypothetical protein			0	0.142857	0.0039895
group_2693	hypothetical protein			0	0.142857	0.0039895
group_2742	hypothetical protein			0	0.142857	0.0039895
group_2929	hypothetical protein			0	0.142857	0.0039895
group_2945	hypothetical protein			0	0.142857	0.0039895
group_306	hypothetical protein			0	0.142857	0.0039895
group_3158	hypothetical protein;IS1 family transposase IS1A			0	0.142857	0.0039895
group_3350	hypothetical protein;IS1 family transposase IS1A			0	0.142857	0.0039895
group_3410	hypothetical protein			0	0.142857	0.0039895
group_3728	hypothetical protein			0	0.142857	0.0039895
group_3743	hypothetical protein			0	0.142857	0.0039895
group_4127	hypothetical protein			0	0.142857	0.0039895
group_4255	hypothetical protein;IS1 family transposase IS1A			0	0.142857	0.0039895
group_4283	hypothetical protein			0	0.142857	0.0039895
group_4390	hypothetical protein;IS1 family transposase IS1A;IS1 family transposase IS1R			0	0.142857	0.0039895
group_4417	hypothetical protein;IS1 family transposase IS1A			0	0.142857	0.0039895
group_4483	hypothetical protein			0	0.142857	0.0039895
group_4533	IS3 family transposase IS629			0	0.142857	0.0039895
group_4614	hypothetical protein			0	0.142857	0.0039895
group_4655	hypothetical protein;IS1 family transposase IS1R;IS1 family transposase IS1A			0	0.142857	0.0039895
group_5000	IS3 family transposase IS629;hypothetical protein;Putative transposase InsK for insertion sequence element IS150			0	0.142857	0.0039895
group_5225	hypothetical protein			0	0.142857	0.0039895
group_5829	hypothetical protein			0	0.142857	0.0039895
group_5918	hypothetical protein			0	0.142857	0.0039895
group_6393	hypothetical protein			0	0.142857	0.0039895
group_6441	hypothetical protein			0	0.142857	0.0039895
group_6775	hypothetical protein			0	0.142857	0.0039895
group_6951	hypothetical protein			0	0.142857	0.0039895
group_7150	IS1 family transposase IS1A			0	0.142857	0.0039895
group_7151	IS1 family transposase IS1A			0	0.142857	0.0039895
group_7218	hypothetical protein			0	0.142857	0.0039895
group_7370	hypothetical protein			0	0.142857	0.0039895
group_7373	hypothetical protein			0	0.142857	0.0039895
group_7375	hypothetical protein			0	0.142857	0.0039895
group_7436	hypothetical protein			0	0.142857	0.0039895
group_7437	hypothetical protein			0	0.142857	0.0039895
group_7444	hypothetical protein			0	0.142857	0.0039895
group_7446	hypothetical protein			0	0.142857	0.0039895
group_7447	hypothetical protein			0	0.142857	0.0039895
group_7481	hypothetical protein			0	0.142857	0.0039895
group_7492	hypothetical protein			0	0.142857	0.0039895
group_7511	hypothetical protein			0	0.142857	0.0039895
group_8050	hypothetical protein			0	0.142857	0.0039895
group_829	hypothetical protein			0	0.142857	0.0039895
group_8304	hypothetical protein			0	0.142857	0.0039895
group_8487	hypothetical protein			0	0.142857	0.0039895
group_8545	hypothetical protein			0	0.142857	0.0039895
group_8934	hypothetical protein			0	0.142857	0.0039895
group_9063	hypothetical protein			0	0.142857	0.0039895
group_9306	hypothetical protein			0	0.142857	0.0039895
group_9307	hypothetical protein			0	0.142857	0.0039895
group_9405	hypothetical protein			0	0.142857	0.0039895
group_9751	hypothetical protein			0	0.142857	0.0039895
ycfZ~~~ycfZ_2~~~ycfZ_1	Inner membrane protein YcfZ	S		1	0.857143	0.0039895
ymfA	Inner membrane protein YmfA	S		1	0.857143	0.0039895
group_2694	hypothetical protein	S		0.349057	0.047619	0.0040747
group_4378	ISKra4 family transposase ISKpn19;hypothetical protein	L		0.349057	0.047619	0.0040747
ydgA_2	Protein YdgA	S		0.349057	0.047619	0.0040747
group_3517	hypothetical protein	S		0.415094	0.761905	0.00419428
group_7741	hypothetical protein			0.726415	0.380952	0.00422083
ssb_1~~~ssb_3~~~ssb_2~~~ssb_4	Plasmid-derived single-stranded DNA-binding protein	L		0.198113	0.52381	0.00433166
group_3079	hypothetical protein			0.198113	0.52381	0.00433166
group_1890	hypothetical protein	S		0.0566038	0.285714	0.00490299
group_3328	hypothetical protein	S		0.0566038	0.285714	0.00490299
group_3761	hypothetical protein	S		0.0566038	0.285714	0.00490299
traM_1~~~traM	Relaxosome protein TraM			0.0566038	0.285714	0.00490299
hicA	hypothetical protein;putative mRNA interferase toxin HicA	P		0.943396	0.714286	0.00490299
msmE	hypothetical protein;Multiple sugar-binding protein	G		0.943396	0.714286	0.00490299
group_4362	IS91 family transposase ISEc37;IS91 family transposase IS91;hypothetical protein	S		0.792453	0.47619	0.00520286
group_1332	hypothetical protein	S		0.113208	0.380952	0.00536881
mbeA_1~~~mbeA	hypothetical protein;DNA relaxase MbeA			0.424528	0.0952381	0.00540672
group_1962	hypothetical protein	-		0.415094	0.0952381	0.00549296
group_52	hypothetical protein			0.915094	0.666667	0.0055221
group_8338	hypothetical protein			0.0849057	0.333333	0.0055221
intA_5~~~intA_3~~~intA_1~~~intA_2~~~intA_7	Prophage integrase IntA;hypothetical protein	L		0.679245	0.333333	0.00562094
fecC	Fe(3+) dicitrate transport system permease protein FecC	P		0.320755	0.666667	0.00562094
fecI	putative RNA polymerase sigma factor FecI	K		0.320755	0.666667	0.00562094
fecR	Protein FecR	PT		0.320755	0.666667	0.00562094
group_8150	hypothetical protein	S		0.320755	0.666667	0.00562094
group_8513	Fe(3+) dicitrate transport ATP-binding protein FecE	P		0.320755	0.666667	0.00562094
dbpA_2	hypothetical protein;ATP-dependent RNA helicase DbpA	L		0.0377358	0.238095	0.0063324
group_3912	hypothetical protein	N		0.0377358	0.238095	0.0063324
group_4476	hypothetical protein	L		0.0377358	0.238095	0.0063324
group_4760	hypothetical protein	M		0.0377358	0.238095	0.0063324
group_4891	Nucleoid occlusion protein	K		0.0377358	0.238095	0.0063324
group_7925	hypothetical protein	S		0.0377358	0.238095	0.0063324
traD	hypothetical protein;Coupling protein TraD	U		0.0377358	0.238095	0.0063324
group_2530	hypothetical protein			0.0377358	0.238095	0.0063324
group_2627	hypothetical protein			0.0377358	0.238095	0.0063324
group_342	hypothetical protein			0.0377358	0.238095	0.0063324
group_3518	hypothetical protein			0.0377358	0.238095	0.0063324
group_3899	hypothetical protein			0.0377358	0.238095	0.0063324
group_4013	hypothetical protein;IS3 family transposase ISEae2			0.0377358	0.238095	0.0063324
group_4289	hypothetical protein			0.0377358	0.238095	0.0063324
group_4654	hypothetical protein;IS1 family transposase IS1A;IS1 family transposase IS1S			0.0377358	0.238095	0.0063324
group_4786	hypothetical protein			0.0377358	0.238095	0.0063324
group_4787	hypothetical protein			0.0377358	0.238095	0.0063324
group_51	hypothetical protein			0.0377358	0.238095	0.0063324
group_5139	hypothetical protein			0.0377358	0.238095	0.0063324
group_9222	hypothetical protein			0.0377358	0.238095	0.0063324
group_9043	ISAs1 family transposase ISEc26	L		0.783019	0.47619	0.00644985
group_4184	hypothetical protein			0.216981	0.52381	0.00644985
group_4284	hypothetical protein;ISAs1 family transposase ISEc1;ISAs1 family transposase ISEc5	L		0.849057	0.571429	0.00670752
group_2915	hypothetical protein	L		0.367925	0.714286	0.00673392
hxuB	Heme/hemopexin transporter protein HuxB	U		0.632075	0.285714	0.00673392
group_1219	UDP-glucose:protein N-beta-glucosyltransferase	O		0.632075	0.285714	0.00673392
group_9431	hypothetical protein			0.632075	0.285714	0.00673392
cdhR	hypothetical protein;HTH-type transcriptional regulator CdhR	K		0.254717	0	0.00680286
group_3088	Tn3 family transposase ISSba14	L		0.254717	0	0.00680286
group_6892	hypothetical protein	S		0.254717	0	0.00680286
group_764	hypothetical protein	S		0.254717	0	0.00680286
rhsA~~~rhsA_2~~~rhsA_1~~~rhsB	putative deoxyribonuclease RhsA;hypothetical protein;putative deoxyribonuclease RhsB	M		0.745283	1	0.00680286
group_1274	hypothetical protein	K		0.0188679	0.190476	0.0068708
group_1430	hypothetical protein	S		0.0188679	0.190476	0.0068708
group_4440	Exodeoxyribonuclease 8;hypothetical protein	L		0.0188679	0.190476	0.0068708
group_5116	hypothetical protein	S		0.0188679	0.190476	0.0068708
group_5577	hypothetical protein	M		0.0188679	0.190476	0.0068708
group_611	hypothetical protein	S		0.0188679	0.190476	0.0068708
group_6875	hypothetical protein	-		0.0188679	0.190476	0.0068708
group_8421	hypothetical protein	K		0.0188679	0.190476	0.0068708
group_9122	hypothetical protein	S		0.0188679	0.190476	0.0068708
group_2256	hypothetical protein			0.0188679	0.190476	0.0068708
group_2378	hypothetical protein			0.0188679	0.190476	0.0068708
group_3713	hypothetical protein			0.0188679	0.190476	0.0068708
group_3837	hypothetical protein			0.0188679	0.190476	0.0068708
group_9155	hypothetical protein			0.0188679	0.190476	0.0068708
yfbM	Protein YfbM	S		0.754717	1	0.00698453
group_842	hypothetical protein			0.660377	0.333333	0.00699944
group_2315	hypothetical protein	U	etpA	0.622642	0.285714	0.0070658
ompD_1~~~ompD_2	Outer membrane porin protein OmpD	M		0.377358	0.714286	0.0070658
rpnD~~~rpnD_2	ISNCY family transposase ISRor2;ISNCY family transposase ISSen7;hypothetical protein;Recombination-promoting nuclease RpnD	S		0.377358	0.714286	0.0070658
group_9	hypothetical protein	S		0.462264	0.142857	0.00709217
group_3827	hypothetical protein			0.462264	0.142857	0.00709217
aidA	Quorum-quenching protein AidA	S		0.169811	0.47619	0.00711776
group_4337	IS110 family transposase ISKpn42;hypothetical protein	L		0.169811	0.47619	0.00711776
yeeW	hypothetical protein;Protein YeeW	S		0.169811	0.47619	0.00711776
group_3844	hypothetical protein			0.169811	0.47619	0.00711776
cdgI_2	putative diguanylate cyclase CdgI	T		0.830189	0.52381	0.00711776
group_8677	hypothetical protein	L		0.339623	0.047619	0.00717853
group_2553	hypothetical protein			0.339623	0.047619	0.00717853
group_2868	hypothetical protein	S		0.330189	0.047619	0.00735867
group_2348	hypothetical protein	S		0.528302	0.190476	0.00739012
group_4375	IS30 family transposase IS30	L		0.424528	0.761905	0.00750337
group_6676	hypothetical protein			0.424528	0.761905	0.00750337
gpFI_2~~~gpFI_3~~~gpFI~~~gpFI_1	Putative prophage major tail sheath protein	S		0.518868	0.190476	0.00763538
group_1525	hypothetical protein	S		0.518868	0.190476	0.00763538
group_3364	Plasmid segregation protein ParM	O		0.518868	0.190476	0.00763538
group_5862	hypothetical protein			0.122642	0.380952	0.00776687
group_1094	hypothetical protein	-		0.45283	0.142857	0.00778743
pndA~~~pndA_2	Protein PndA	S		0.45283	0.142857	0.00778743
group_1834	hypothetical protein			0.45283	0.142857	0.00778743
group_2079	hypothetical protein			0.45283	0.142857	0.00778743
group_8841	hypothetical protein			0.45283	0.142857	0.00778743
group_9200	hypothetical protein			0.45283	0.142857	0.00778743
group_3540	hypothetical protein;Invasin	M		0.54717	0.857143	0.00778743
group_630	hypothetical protein	F		0.254717	0.571429	0.00809841
vgrG1_1~~~vgrG1~~~vgrG1_2~~~vgrG1_3	Actin cross-linking toxin VgrG1;hypothetical protein	S		0.254717	0.571429	0.00809841
group_1376	hypothetical protein	S		0.0660377	0.285714	0.00811183
group_9234	hypothetical protein	S		0.0660377	0.285714	0.00811183
group_4144	hypothetical protein	K		0.0943396	0.333333	0.00838198
group_4368	ISAs1 family transposase ISEc1;ISAs1 family transposase ISEc5;hypothetical protein	L		0.0943396	0.333333	0.00838198
group_2632	hypothetical protein			0.0943396	0.333333	0.00838198
group_1529	hypothetical protein			0.396226	0.714286	0.00880463
group_4450	IS66 family transposase IS682;hypothetical protein;IS66 family transposase ISEc47;IS66 family transposase ISEc43;IS66 family transposase ISEc23;IS66 family transposase ISEc22	L		0.603774	0.285714	0.00880463
group_7648	hypothetical protein	S		0.603774	0.285714	0.00880463
group_3855	hypothetical protein;IS1 family transposase IS1S;IS1 family transposase IS1R;IS1 family transposase IS1A			0.603774	0.285714	0.00880463
group_5124	hypothetical protein			0.264151	0.571429	0.00923989
group_8343	hypothetical protein			0.264151	0.571429	0.00923989
gadB_1~~~gadB~~~gadA_2~~~gadA	Glutamate decarboxylase beta;Glutamate decarboxylase alpha	E		0.735849	0.428571	0.00923989
