# Supplementary material for: Genomic Epidemiology and Antimicrobial Susceptibility Profile of Enterotoxigenic Escherichia coli From Outpatients With Diarrhea in Shenzhen, China, 2015–2020
Source: Front Microbiol. 2021 Oct 28;12:732068. doi: 10.3389/fmicb.2021.732068 (PMC8581654; doi:10.3389/fmicb.2021.732068)
Supplement: Supplementary file 4 [file Table_3.xlsx]

## Sheet: Sheet1
Supplementary Table 3. List of the 130 accessory genes unique to L2/4 or L-N1 lineage.
Type	Gene	Function	COG classification	Frequency in L2/4 isolates (n=22)	Frequency in non-L2/4 isolates (n=105)
L2/4 specific genes	group_1099	hypothetical protein		1	0
L2/4 specific genes	group_1182	hypothetical protein	S	1	0
L2/4 specific genes	group_1810	hypothetical protein		1	0
L2/4 specific genes	group_1943	hypothetical protein	M	1	0
L2/4 specific genes	group_2443	hypothetical protein	V	1	0
L2/4 specific genes	group_3445	hypothetical protein	L	1	0
L2/4 specific genes	group_368	hypothetical protein		1	0
L2/4 specific genes	group_369	hypothetical protein	S	1	0
L2/4 specific genes	group_4990	hypothetical protein	L	1	0
L2/4 specific genes	group_501	hypothetical protein		1	0
L2/4 specific genes	group_5425	hypothetical protein		1	0
L2/4 specific genes	group_5486	hypothetical protein	Q	1	0
L2/4 specific genes	group_671	hypothetical protein	J	1	0
L2/4 specific genes	group_7077	hypothetical protein	S	1	0
L2/4 specific genes	group_7457	hypothetical protein	K	1	0
L2/4 specific genes	group_8192	hypothetical protein		1	0
L2/4 specific genes	group_8766	hypothetical protein		1	0
L2/4 specific genes	group_8854	hypothetical protein	M	1	0
L2/4 specific genes	group_9438	hypothetical protein	S	1	0
L2/4 specific genes	group_7734	N-acylneuraminate cytidylyltransferase		1	0
L2/4 specific genes	group_4214	Prophage integrase IntS	L	1	0
L2/4 specific genes	group_8286	Tn3 family transposase ISYps3	L	1	0
L2/4 specific genes	dapH_1	2345-tetrahydropyridine-26-dicarboxylate N-acetyltransferase	S	1	0
L2/4 specific genes	cysQ_2	3'(2')5'-bisphosphate nucleotidase CysQ	G	1	0
L2/4 specific genes	xerC_5~~~xerC_2	Tyrosine recombinase XerC	L	1	0
Type	Gene	Function	COG classification	Frequency in L-N1 isolates (n=6)	Frequency in non-L-N1 isolates (n=121)
L-N1 specific genes	group_122	hypothetical protein		1	0
L-N1 specific genes	group_1633	hypothetical protein		1	0
L-N1 specific genes	group_1781	hypothetical protein		1	0
L-N1 specific genes	group_1859	hypothetical protein		1	0
L-N1 specific genes	group_192	hypothetical protein		1	0
L-N1 specific genes	group_2456	hypothetical protein		1	0
L-N1 specific genes	group_2661	hypothetical protein		1	0
L-N1 specific genes	group_3288	hypothetical protein		1	0
L-N1 specific genes	group_331	hypothetical protein		1	0
L-N1 specific genes	group_5181	hypothetical protein		1	0
L-N1 specific genes	group_5328	hypothetical protein		1	0
L-N1 specific genes	group_5689	hypothetical protein		1	0
L-N1 specific genes	group_8342	hypothetical protein		1	0
L-N1 specific genes	group_8500	hypothetical protein		1	0
L-N1 specific genes	group_8530	hypothetical protein		1	0
L-N1 specific genes	group_8849	hypothetical protein		1	0
L-N1 specific genes	group_8951	hypothetical protein		1	0
L-N1 specific genes	group_9478	hypothetical protein		1	0
L-N1 specific genes	group_9707	hypothetical protein		1	0
L-N1 specific genes	group_111	hypothetical protein		1	0
L-N1 specific genes	group_1245	hypothetical protein		1	0
L-N1 specific genes	group_2061	hypothetical protein		1	0
L-N1 specific genes	group_2294	hypothetical protein		1	0
L-N1 specific genes	group_2416	hypothetical protein		1	0
L-N1 specific genes	group_2432	hypothetical protein		1	0
L-N1 specific genes	group_3284	hypothetical protein		1	0
L-N1 specific genes	group_435	hypothetical protein		1	0
L-N1 specific genes	group_5346	hypothetical protein		1	0
L-N1 specific genes	group_6032	hypothetical protein		1	0
L-N1 specific genes	group_604	hypothetical protein		1	0
L-N1 specific genes	group_6946	hypothetical protein		1	0
L-N1 specific genes	group_7005	hypothetical protein		1	0
L-N1 specific genes	group_7953	hypothetical protein		1	0
L-N1 specific genes	group_8063	hypothetical protein		1	0
L-N1 specific genes	group_839	hypothetical protein		1	0
L-N1 specific genes	group_8805	hypothetical protein		1	0
L-N1 specific genes	group_8929	hypothetical protein		1	0
L-N1 specific genes	group_9260	hypothetical protein		1	0
L-N1 specific genes	group_9482	hypothetical protein		1	0
L-N1 specific genes	group_9545	hypothetical protein		1	0
L-N1 specific genes	group_9709	hypothetical protein		1	0
L-N1 specific genes	group_9824	hypothetical protein		1	0
L-N1 specific genes	group_711	hypothetical protein	G	1	0
L-N1 specific genes	group_4414	hypothetical protein	IQ	1	0
L-N1 specific genes	group_8974	hypothetical protein	K	1	0
L-N1 specific genes	group_9087	hypothetical protein	K	1	0
L-N1 specific genes	group_8354	hypothetical protein	KT	1	0
L-N1 specific genes	group_1858	hypothetical protein	L	1	0
L-N1 specific genes	group_3523	hypothetical protein	L	1	0
L-N1 specific genes	group_666	hypothetical protein	L	1	0
L-N1 specific genes	group_1769	hypothetical protein	M	1	0
L-N1 specific genes	group_2660	hypothetical protein	M	1	0
L-N1 specific genes	group_3986	hypothetical protein	M	1	0
L-N1 specific genes	group_1511	hypothetical protein	MU	1	0
L-N1 specific genes	group_6229	hypothetical protein	N	1	0
L-N1 specific genes	group_3656	hypothetical protein	NU	1	0
L-N1 specific genes	group_9390	hypothetical protein	NU	1	0
L-N1 specific genes	group_46	hypothetical protein	O	1	0
L-N1 specific genes	group_1812	hypothetical protein	P	1	0
L-N1 specific genes	group_1127	hypothetical protein	S	1	0
L-N1 specific genes	group_1139	hypothetical protein	S	1	0
L-N1 specific genes	group_1157	hypothetical protein	S	1	0
L-N1 specific genes	group_1241	hypothetical protein	S	1	0
L-N1 specific genes	group_152	hypothetical protein	S	1	0
L-N1 specific genes	group_1771	hypothetical protein	S	1	0
L-N1 specific genes	group_229	hypothetical protein	S	1	0
L-N1 specific genes	group_2437	hypothetical protein	S	1	0
L-N1 specific genes	group_2690	hypothetical protein	S	1	0
L-N1 specific genes	group_2972	hypothetical protein	S	1	0
L-N1 specific genes	group_6381	hypothetical protein	S	1	0
L-N1 specific genes	group_7393	hypothetical protein	S	1	0
L-N1 specific genes	group_8017	hypothetical protein	S	1	0
L-N1 specific genes	group_8151	hypothetical protein	S	1	0
L-N1 specific genes	group_9048	hypothetical protein	S	1	0
L-N1 specific genes	group_9112	hypothetical protein	S	1	0
L-N1 specific genes	group_9535	hypothetical protein	S	1	0
L-N1 specific genes	lsrG_2	(4S)-4-hydroxy-5-phosphonooxypentane-23-dione isomerase	C	1	0
L-N1 specific genes	yajO_1	1-deoxyxylulose-5-phosphate synthase YajO	C	1	0
L-N1 specific genes	iolS_1	Aldo-keto reductase IolS	C	1	0
L-N1 specific genes	ulaB_1	Ascorbate-specific PTS system EIIB component	G	1	0
L-N1 specific genes	ulaA_1	Ascorbate-specific PTS system EIIC component	S	1	0
L-N1 specific genes	fimC_1~~~fimC_2	Chaperone protein FimC;hypothetical protein	M	1	0
L-N1 specific genes	higB	Endoribonuclease HigB	S	1	0
L-N1 specific genes	kefF_1	Glutathione-regulated potassium-efflux system ancillary protein KefF	S	1	0
L-N1 specific genes	exuT_2	Hexuronate transporter	G	1	0
L-N1 specific genes	dmlR_1~~~pgrR_4~~~pgrR_5	HTH-type transcriptional regulator DmlR;HTH-type transcriptional regulator PgrR	K	1	0
L-N1 specific genes	mcbR	HTH-type transcriptional regulator McbR	K	1	0
L-N1 specific genes	gabR	HTH-type transcriptional regulatory protein GabR	K	1	0
L-N1 specific genes	purR_2~~~cytR_1	HTH-type transcriptional repressor PurR;hypothetical protein;HTH-type transcriptional repressor CytR	K	1	0
L-N1 specific genes	hcpA~~~hcpA_2~~~hcpA_1	Major exported protein	S	1	0
L-N1 specific genes	mopA	Molybdenum-pterin-binding protein MopA	H	1	0
L-N1 specific genes	yfkN_2~~~yfkN	NAD 5'-nucleotidase;hypothetical protein;Trifunctional nucleotide phosphoesterase protein YfkN	F	1	0
L-N1 specific genes	fimD_2~~~elfC_1~~~elfC	Outer membrane usher protein FimD;putative outer membrane usher protein ElfC	NU	1	0
L-N1 specific genes	fljB~~~fliC	Phase 2 flagellin;Flagellin	N	1	0
L-N1 specific genes	yehF	Protein YehF	S	1	0
L-N1 specific genes	hchA_2~~~hchA_1	Protein/nucleic acid deglycase HchA	S	1	0
L-N1 specific genes	group_6874	putative fimbrial chaperone YcbF	NU	1	0
L-N1 specific genes	yadC	putative fimbrial-like protein YadC	NU	1	0
L-N1 specific genes	group_8210	putative fimbrial-like protein YadK	NU	1	0
L-N1 specific genes	yadM	putative fimbrial-like protein YadM	NU	1	0
L-N1 specific genes	ycbU~~~lpfA_1	putative fimbrial-like protein YcbU;putative major fimbrial subunit LpfA	NU	1	0
L-N1 specific genes	ycbV~~~fimF_1	putative fimbrial-like protein YcbV;Protein FimF	NU	1	0
L-N1 specific genes	yfgJ	putative protein YfgJ	S	1	0
L-N1 specific genes	esiB_1	Secretory immunoglobulin A-binding protein EsiB		1	0
L-N1 specific genes	group_1428	Solute-binding protein;hypothetical protein	G	1	0
